# Supplementary material for: Genome size evolution in the diverse insect order Trichoptera
Source: Gigascience. 2022 Feb 25;11:giac011. doi: 10.1093/gigascience/giac011 (PMC8881205; doi:10.1093/gigascience/giac011)
Supplement: giac011_Supplemental_Files [file giac011_supplemental_files.zip]

Archive with 17 entries (17 files):
- DataS1_Sup.1-Sample_Information.xlsx
- DataS1_Sup.10-Paths_to_final_Ks_files.xlsx
- DataS1_Sup.2-Assembly_statistics.ods
- DataS1_Sup.3_Sequencing_coverages.xlsx
- DataS1_Sup.4-GenomeScope2 _Results.xlsx
- DataS1_Sup.5-Backmap.pl_Results.xlsx
- DataS1_Sup.6-FCM_Results.xlsx
- DataS1_Sup.7-Genome_size_Summary.xlsx
- DataS1_Sup.8-Comparison_Coverage.ods
- DataS1_Sup.9-List_of_Transcriptomes.xlsx
- DataS2_Sup.1-Assembly_based_Repeat_Summary.xlsx
- DataS2_Sup.2_Repeat_Explorer_Summary.xlsx
- DataS2_Sup.3_dnapipeTE_Results.txt
- DataS2_Sup.4_Repetitive_Buscos_per_Species.xlsx
- DataS2_Sup.5_Summary-Intersect_Analysis.xlsx
- DataS2_Sup.6_Species_Pair_Tests.xlsx
- Supplementary Material.docx
