# Supplementary material for: Genome size evolution in the diverse insect order Trichoptera
Source: Gigascience. 2022 Feb 25;11:giac011. doi: 10.1093/gigascience/giac011 (PMC8881205; doi:10.1093/gigascience/giac011)
Supplement: giac011_Supplemental_Files [file giac011_supplemental_files.zip › DataS1_Sup.8-Comparison_Coverage.ods]

## Sheet: Tabelle1
Species	Species abbreviation	Accession number	BioSample accession	SRR run accession	coverage illumina filtered reads (2n)	kcov (1n)	backmapping (2n)	genomescope kcov (haploid coverage 1n)	U	L	1n coverage (coverage of every haplotype) used in smudgeplot	proposed ploidy by smudgeplot	adjusted 1n coverage in smudgeplot based on sequencing effort	proposed ploidy by smudgeplot	adjusted 1n coverage in smudgeplot based on genomescope2	proposed ploidy by smudgeplot
Agapetus fuscipes	AF	JAGTXP000000000	SAMN18806534	SRR14329768	79.95944033	34.64909081	96	41.7	18	3000	40.5	diploid
Agraylea sexmaculata*	AS	JAGTTH000000000	SAMN18806535	SRR14329767	545.3649554	236.324814	480	206	32	2000	208.5	diploid
Agrypnia vestiva*	AV	GCA_016648135.1	SAMN16399168	SRR12822508	60.89420749	26.38748991	53	45.9	24	1700	45.2	diploid
Drusus annulatus	DA	JAGWCC000000000	SAMN18806536	SRR14329766	117.2209697	50.79575355	138	59	36	1600	58	diploid
Glossosoma conforme	GC1	JAGTXR000000000	SAMN18806537	SRR14329765	141.9340623	61.50476033	127	53.4	22	1300	54.2	diploid
Glossosoma conforme	GC2	GCA_003347265.1	SAMN08721893	SRR6847415	94.31732283	40.87083989	79	33.4	18	890	33	diplod
Glyphotaelius pellucidus	GP	Glyphotaelius_pellucidus_k51_scaffolds	SAMN02688375	SRR1190491	7.457777077	3.2317034	too low	too low	too low	too low	too low	too low
Halesus radiatus	HR	JAHDVE000000000	SAMN18806538	SRR14331437	61.64342486	26.71215077	69	29.6	16	950	28.8	diploid
Himalopsyche phryganea*	HP	JAGVSL000000000	SAMN18806539	SRR14331436	141.1698253	61.17359098	126	53.2	24	1300	54.1	diploid	61	diploid	53	diploid
Hesperophylax magnus*	HM	GCA_016648045.1	SAMN16399083	SRR12822506	58.61924534	25.40167298	50	20.8	14	850	80.4	diploid	25	octoploid	21	octoploid
Hydropsyche tenuis	HT	GCA_009617725.1	SAMN12501726	SRR10028468	125.4781716	54.37387436	161	65.6	28	380	67	tetraploid
Lepidostoma basale*	LB	JAGTTH000000000	SAMN18806540	SRR14331435	110.0392119	47.68365849	81	36.5	14	1300	34.1	diplod	48	diploid	36	diploid
Limnephilus lunatus	LL	GCA_000648945.2	SAMN02211182	SRR947083	25.30061408	10.96359943	too low	too low	too low	too low	too low	too low
Micrasema longulum	ML1	JAGVSM000000000	SAMN18806542	SRR14330004	114.0951183	49.44121795	94	43.3	16	1700	40.4	diploid	49	diploid	43	diploid
Micrasema longulum	ML2	JAGXCS000000000	SAMN18806541	SRR14330003	105.2890233	45.62524344	85	39.1	19	1400	37.6	diploid	45	diploid	39	triploid
Micrasema minimum	MM	JAGVSQ000000000	SAMN18806543	SRR14330002	56.79331925	24.61043834	78	35	12	1200	34.1	diploid
Micropterna sequax	MS	JAGUCF000000000	SAMN18806544	SRR14329764	54.59568954	23.65813213	60	26	12	1400	27	diplod
Odontocerum albicorne	OA	JAGTXQ000000000	SAMN18806545	SRR14330001	46.72996197	20.24965019	58	24.8	11	1100	53.5	diploid	20	hexaploid	25	tetraploid
Parapysche elsis*	PE	JAGVSN000000000	SAMN18806546	SRR14331434	218.4440671	94.65909574	189	80.7	41	2400	84	tetraploid
Philopotamus ludificatus	PL	JAGXCT000000000	SAMN18806547	SRR14330000	178.9978688	77.56574315	159	67	14	1500	67	diploid
Plectrocnemia conspersa	PC	GCA_009617715.1	SAMN12501725	SRR10028469	82.82076343	35.88899749	102	45.4	10	690	51.3	diploid
Rhyacophila brunnea*	RB	JAGYXB000000000	SAMN18806550	SRR14329999	82.52874376	35.76245563	131	28.4	10	1400	27.3	diploid
Rhyacophila evoluta	RE1	JAGVSO000000000	SAMN18806548	SRR14329998	97.81634971	42.38708488	107	45.1	21	660	44	tetraploid
Rhyacophila evoluta	RE2	JAGVSQ000000000	SAMN18806549	SRR14331433	116.5673894	50.51253542	68	55.1	23	790	55	tetraploid
Sericostoma sp.	SS	GCA_003003475.1	SAMN06627011	SRR5378821	32.06231451	13.89366962	43	18.1	10	1200	16	diploid
Stenopsyche tienmushanensis*	ST	GCA_008973525.1	SAMN08934306	SRR7062469	98.78911619	42.80861702	89	38	14	810	37.7	diploid
*coverage estimated based on genomescope 2, because FCM not available
